# Supplementary material for: The Catalytic Domain Mediates Homomultimerization of MT1-MMP and the Prodomain Interferes with MT1-MMP Oligomeric Complex Assembly
Source: Biomolecules. 2022 Aug 19;12(8):1145. doi: 10.3390/biom12081145 (PMC9406036; doi:10.3390/biom12081145)
Supplement: Supplementary file 1 [file biomolecules-12-01145-s001.zip]

Archive with 1 entries (1 files):
- biomolecules-1835392-supplementary.pdf
